# Supplementary material for: Glycation-Driven Mitochondrial and ER Stress Underlies Iodoacetic Acid-Induced Apoptosis in Porcine Uterus and Oviduct Epithelial Cells
Source: Antioxidants (Basel). 2026 Apr 25;15(5):545. doi: 10.3390/antiox15050545 (PMC13203401; doi:10.3390/antiox15050545)
Supplement: Supplementary file 1 [file antioxidants-15-00545-s001.zip]

Archive with 1 entries (1 files):
- antioxidants-4251099-supplementary.pdf
